# Supplementary material for: Reconfigurable Architecture for Multi-lead ECG Signal Compression with High-frequency Noise Reduction
Source: Sci Rep. 2019 Nov 21;9:17233. doi: 10.1038/s41598-019-53460-3 (PMC6872821; doi:10.1038/s41598-019-53460-3)
Supplement: Supplementary file 1 — LaTeX Supplementary File [file 41598_2019_53460_MOESM1_ESM.zip]

Archive with 23 entries (23 files):
- jabbrv.sty
- main.tex
- naturemag-doi.bst
- ref.bib
- wlscirep.cls
- jabbrv-ltwa-all.ldf
- jabbrv-ltwa-en.ldf
- Arch_1.jpg
- Arch_2.jpg
- block_dg_1.JPG
- block_dg_2.JPG
- block_dg_3.jpg
- ECG_FFT.jpg
- ECG_FFT_2.jpg
- ECG_FFT_Comp.jpg
- ECG_FFT_DeComp.jpg
- ECG_IN.jpg
- ECG_IO_Compare.jpg
- ECG_Out.jpg
- Max_CR.jpg
- Result1.jpg
- SysGen.jpg
- SysGen_op_i.jpg
