# Supplementary material for: Reconfigurable Architecture for Multi-lead ECG Signal Compression with High-frequency Noise Reduction
Source: Sci Rep. 2019 Nov 21;9:17233. doi: 10.1038/s41598-019-53460-3 (PMC6872821; doi:10.1038/s41598-019-53460-3)
Supplement: Supplementary file 1 — LaTeX Supplementary File [file 41598_2019_53460_MOESM1_ESM.zip › ref.bib]

@Book{world2016hearts,
editor = {{World Health Organization}},
title = {Hearts: {T}echnical package for cardiovascular disease management in primary health care},
publisher = {{World Health Organization}: {WHO}},
year = {2016}
}
@INPROCEEDINGS{chowdhury2018development, 
author={M. H. {Chowdhury} and Q. D. {Hossain}}, 
booktitle={International Conference on Informatics, Electronics Vision}, 
title={Development of Two Wireless {ECG} Monitoring Systems and their Performance Assessment}, 
year={2018}, 
pages={459-464}, 
doi={10.1109/ICIEV.2018.8641068}, 
ISSN={}, 
month={June},}
@INPROCEEDINGS{chowdhury2016design, 
author={M. H. {Chowdhury} and Q. D. {Hossain} and P. {Saha} and M. M. {Rahaman}}, 
booktitle={International Conference on Innovations in Science, Engineering and Technology}, 
title={Design, fabrication and performance evaluation of a three electrode {ECG} recorder}, 
year={2016},  
doi={10.1109/ICISET.2016.7856500}, 
ISSN={}, 
month={Oct},}
@article{shouleice2002bench,
  title={From bench to bedside-developments in electrocardiology},
  author={Shouleice, RB and Bass, G},
  journal={The Engineers Journal, Institution of Engineers of Ireland},
  volume={56},
  number={4},
  pages={47-49},
  year={2002}
}
@article{DellaMeaVincenzo2001Wie2,
issn = {1438-8871},
journal = {Journal of Medical Internet Research},
volume = {3},
publisher = {Gunther Eysenbach},
number = {2},
year = {2001},
title = {What is e-Health (2): The death of telemedicine?},
author = {Della Mea, Vincenzo},
keywords = {Editorial},
}
@article{mitchell2000increasing,
  title={Increasing the cost-effectiveness of telemedicine by embracing e-health},
  author={Mitchell, John},
  journal={Journal of Telemedicine and Telecare},
  volume={6},
  number={1},
  pages={16--19},
  year={2000},
  doi={10.1258/1357633001934500},
  publisher={SAGE Publications Sage UK: London, England}
}
@article{fingberg2006integrating,
  title={Integrating data custodians in e{H}ealth grids--Security and privacy aspects},
  author={Fingberg, Jochen and Hansen, Marit and Hansen, Markus and Krasemann, Henry and Iacono, Luigi Lo and Probst, Thomas and Wright, Jessica},
  journal={NEC Lab Report},
  year={2006}
}
@article{elgendi2017efficient,
  title={Efficient {ECG} Compression and {QRS} Detection for E-Health Applications},
  author={Elgendi, Mohamed and Mohamed, Amr and Ward, Rabab},
  journal={Scientific Reports},
  volume={7},
  number={1},
  year={2017},
  doi={10.1038/s41598-017-00540-x},
  publisher={Nature Publishing Group}
}
@article{grant1958clinical,
  title={Clinical Electrocardiography.},
  author={Grant, Robert P},
  journal={Academic Medicine},
  volume={33},
  number={3},
  pages={242},
  year={1958},
  publisher={LWW}
}
@misc{Electroc59:online,
author = {{Bayside Medical Group}},
title = {Electrocardiogram {(ECG)}},
howpublished = {\url{https://baysidemedicalgroup.com.au/services/diagnostics/electrocardiogram/}},
month = {},
year = {},
note = {(Accessed on 01/17/2019)}
}
@inproceedings{patro2015noising,
  title={De-noising of {ECG} raw signal by cascaded window based digital filters configuration},
  author={Patro, Kiran Kumar and Kumar, P Rajesh},
  booktitle={2015 IEEE Power, Communication and Information Technology Conference (PCITC)},
  pages={120--124},
  year={2015},
  doi={10.1109/PCITC.2015.7438145},
  organization={IEEE}
}
@article{PoungponsriSuranai2013Aafa,
issn = {0925-2312},
journal = {Neurocomputing},
pages = {206--213},
volume = {117},
publisher = {Elsevier B.V.},
year = {2013},
title = {An adaptive filtering approach for electrocardiogram {(ECG)} signal noise reduction using neural networks},
language = {eng},
author = {Poungponsri, Suranai and Yu, Xiao-Hua},
doi={10.1016/j.neucom.2013.02.010},
keywords = {ECG Signal Noise Reduction ; Wavelet Transform ; Neural Networks},
}
@article{friesen1990comparison,
  title={A comparison of the noise sensitivity of nine {QRS} detection algorithms},
  author={Friesen, Gary M and Jannett, Thomas C and Jadallah, Manal Afify and Yates, Stanford L and Quint, Stephen R and Nagle, H Troy},
  journal={IEEE Transactions on biomedical engineering},
  volume={37},
  number={1},
  pages={85--98},
  year={1990},
  doi={10.1109/10.43620},
  publisher={IEEE}
}
@incollection{dupre2005basic,
  title={Basic {ECG} theory, recordings, and interpretation},
  author={Dupre, Anthony and Vincent, Sarah and Iaizzo, Paul A},
  booktitle={Handbook of cardiac anatomy, physiology, and devices},
  year={2005},
  doi={10.1007/978-1-59259-835-9_15},
  publisher={Springer}
}
@InBook{Bioelectromagnetism,
author = {Malmivuo, Jaakko and Plonsey, Robert},
title = {Bioelectromagnetism - Principles and Applications of Bioelectric and Biomagnetis Fields},
publisher = {Oxford University Press},
year = {1975},
chapter= {15},
pages = {277-289},
doi={10.1093/acprof:oso/9780195058239.001.0001},
isbn = {978-0195058239}
}
@book{ChuPongP2008FPbV,
publisher = {John Wiley \& Sons, Incorporated},
isbn = {9780470185322},
year = {2008},
title = {FPGA Prototyping by Verilog Examples : Xilinx Spartan-3 Version},
language = {eng},
address = {Hoboken},
author = {Chu, Pong P},
keywords = {Field programmable gate arrays -- Design and construction ; Prototypes, Engineering ; Verilog (Computer hardware description language)},
}
@book{ManoM2013,
publisher = {Pearson Education Ltd.},
isbn = {9780273764526},
year = {2013},
title = {Digital design : with an introduction to the Verilog HDL},
edition = {5th ed., international ed.},
language = {eng},
address = {Harlow, Essex},
author = {Mano, M. Morris},
keywords = {Electronic digital computers -- Circuits; Logic circuits; Logic design; Digital integrated circuits},
}
@article{singh2015review,
  title={A review of {ECG} data compression techniques},
  author={Singh, Butta and Kaur, Amandeep and Singh, Jugraj},
  journal={International journal of computer applications},
  volume={116},
  number={11},
  year={2015},
  publisher={Foundation of Computer Science}
}
@article{mueller1978arrhythmia,
  title={Arrhythmia detection program for an ambulatory {ECG} monitor.},
  author={Mueller, William C},
  journal={Biomedical sciences instrumentation},
  volume={14},
  pages={81--85},
  year={1978}
}
@article{abenstein1982new,
  title={A new data-reduction algorithm for real-time {ECG} analysis},
  author={Abenstein, John P and Tompkins, Willis J},
  journal={IEEE Transactions on Biomedical Engineering},
  number={1},
  pages={43--48},
  year={1982},
  doi={10.1109/TBME.1982.324962},
  publisher={IEEE}
}
@article{reddy1986ecg,
  title={{ECG} data compression using Fourier descriptors},
  author={Reddy, BR Shankara and Murthy, ISN},
  journal={IEEE Transactions on Biomedical Engineering},
  number={4},
  pages={428--434},
  year={1986},
  publisher={IEEE}
}
@article{kim2006wavelet,
  title={Wavelet-based low-delay {ECG} compression algorithm for continuous {ECG} transmission},
  author={Kim, Byung S and Yoo, Sun Kook and Lee, Moon H},
  journal={IEEE Transactions on Information Technology in Biomedicine},
  volume={10},
  number={1},
  pages={77--83},
  year={2006},
  publisher={IEEE}
}
@article{bilgin2003compression,
  title={Compression of electrocardiogram signals using JPEG2000},
  author={Bilgin, Ali and Marcellin, Michael W and Altbach, Maria I},
  journal={IEEE Transactions on Consumer Electronics},
  volume={49},
  number={4},
  pages={833--840},
  year={2003},
  publisher={IEEE}
}
@article{imai1985efficient,
  title={An efficient encoding method for electrocardiography using spline functions},
  author={Imai, Hidekl and Kiraura, Nobuyoshi and Yoshlda, Yutaka},
  journal={Systems and Computers in Japan},
  volume={16},
  number={3},
  pages={85--94},
  year={1985},
  publisher={Wiley Online Library}
}
@article{nave1993ecg,
  title={{ECG} compression using long-term prediction},
  author={Nave, Gil and Cohen, Arnon},
  journal={IEEE transactions on Biomedical Engineering},
  volume={40},
  number={9},
  pages={877--885},
  year={1993},
  publisher={IEEE}
}
@article{chou2006effective,
  title={An effective and efficient compression algorithm for {ECG} signals with irregular periods},
  author={Chou, Hsiao-Hsuan and Chen, Ying-Jui and Shiau, Yu-Chien and Kuo, Te-Son},
  journal={IEEE Transactions on Biomedical Engineering},
  volume={53},
  number={6},
  pages={1198--1205},
  year={2006},
  publisher={IEEE}
}
@article{ballesteros2012fpga,
  title={FPGA compression of {ECG} signals by using modified convolution scheme of the Discrete Wavelet Transform},
  author={Ballesteros, Dora M and Moreno, Diana Marcela and Gaona, Andr{\'e}s E},
  journal={Ingeniare. Revista chilena de ingenier{\'\i}a},
  volume={20},
  number={1},
  year={2012},
  publisher={Universidad de Tarapac{\'a}}
}
@article{ku2007high,
  title={High efficient {ECG} compression based on reversible round-off non-recursive 1-D discrete periodized wavelet transform},
  author={Ku, Cheng-Tung and Hung, King-Chu and Wang, Huan-Sheng and Hung, Yao-Shan},
  journal={Medical engineering \& physics},
  volume={29},
  number={10},
  pages={1149--1166},
  year={2007},
  publisher={Elsevier}
}
@inproceedings{meira2005fpga,
  title={An FPGA implementation of a lossless electrocardiogram compressor based on prediction and Golomb-rice coding},
  author={Meira, M and Lima, J and Batista, L},
  booktitle={Proc. V Workshop de Inform{\'a}tica M{\'e}dica},
  year={2005}
}
@inproceedings{ren2013single,
  title={A single-precision compressive sensing signal reconstruction engine on FPGAs},
  author={Ren, Fengbo and Dorrace, Richard and Xu, Wenyao and Markovi{\'c}, Dejan},
  booktitle={Field Programmable Logic and Applications (FPL), 2013 23rd International Conference on},
  pages={1--4},
  year={2013},
  organization={IEEE}
}
@inproceedings{pimentel2001fpga,
  title={A FPGA implementation of a DCT-based digital electrocardiographic signal compression device},
  author={Pimentel, Bruno Santos and de Avila Valgas Filho, Joao Hil{\'a}rio and Campos, R Lacerda and Fernandes, A Ot{\'a}vio and Coelho, CJ Nunes},
  booktitle={Integrated Circuits and Systems Design, 2001, 14th Symposium on.},
  pages={44--49},
  year={2001},
  organization={IEEE}
}
@book{proakis2007digital,
publisher = {Pearson/Prentice Hall},
isbn = {0131873741},
year = {2007},
title = {Digital signal processing},
edition = {4th edition},
language = {eng},
address = {Upper Saddle River, NJ},
author = {Proakis, John G and Manolakis, Dimitris G},
lccn = {2005056498}
}
@book{DSP101Parker,
publisher = {Elsevier / Newnes},
isbn = {1-282-73831-3},
year = {2017},
title = {Digital signal processing 101},
edition = {2nd edition},
language = {eng},
address = {Amsterdam ; Boston},
author = {Parker, Michael}
}
@book{van1992computational,
author = {Van Loan, C.},
title = {Computational Frameworks for the Fast Fourier Transform},
publisher = {Society for Industrial and Applied Mathematics},
year = {1992},
doi = {10.1137/1.9781611970999},
address = {},
edition   = {},
}
@article{PhysioNet,
 author = "Goldberger, A. L. and Amaral, L. A. N. and Glass, L. and
	   Hausdorff, J. M. and Ivanov, P. Ch. and Mark, R. G. and
	   Mietus, J. E. and Moody, G. B. and Peng, C.-K. and Stanley, H. E.",
 title = "{PhysioBank, PhysioToolkit, and PhysioNet}: Components of a New
	  Research Resource for Complex Physiologic Signals",
 journal = "Circulation",
 year = "2000",
 volume = "101",
 number = "23",
 pages = "e215--e220",
 doi= {10.1161/01.CIR.101.23.e215}
}
@article{rabiner1979use,
  title={On the use of symmetry in {FFT} computation},
  author={Rabiner, L},
  journal={IEEE Transactions on Acoustics, Speech, and Signal Processing},
  volume={27},
  number={3},
  pages={233--239},
  year={1979},
  doi={10.1109/TASSP.1979.1163235},
  publisher={IEEE}
}
@article{nvemcova2018comparative,
author = {N{\v{e}}mcov{\'a}, Andrea and Sm{\'\i}{\v{s}}ek, Radovan and Mar{\v{s}}{\'a}nov{\'a}, Lucie and Smital, Luk{\'a}{\v{s}} and V{\'\i}tek, Martin},
year = {2018},
month = {07},
pages = {},
title = {A Comparative Analysis of Methods for Evaluation of {ECG} Signal Quality after Compression},
volume = {2018},
journal = {BioMed Research International},
doi = {10.1155/2018/1868519}
}
@inproceedings{twomey2010effect,
  title={The effect of lossy {ECG} compression on {QRS} and {HRV} feature extraction},
  author={Twomey, Niall and Walsh, Noel and Doyle, Orla and McGinley, Brian and Glavin, Martin and Jones, Edward and Marnane, WP},
  booktitle={2010 Annual International Conference of the IEEE Engineering in Medicine and Biology},
  pages={634--637},
  year={2010},
  organization={IEEE},
  DOI={10.1109/IEMBS.2010.5627261}
}
@inproceedings{mahmoodabadi2005ecg,
  title={{ECG} feature extraction using Daubechies wavelets},
  author={Mahmoodabadi, SZ and Ahmadian, Alireza and Abolhasani, MD},
  booktitle={Proceedings of the fifth International conference on Visualization, Imaging and Image Processing ({IASTED})},
  pages={343--348},
  year={2005}
}
@INPROCEEDINGS{versen2016model, 
author={M. {Versen} and S. {Kipfelsberger} and F. {Soekmen}}, 
booktitle={ITG-Fachbericht 266: ANALOG 2016}, 
title={Model-Based Reference Design Projects with MathWorks' {HDL} Workflow Advisor for Custom-Specific Electronics with the {Z}edboard}, 
year={2016}, 
volume={}, 
number={}, 
pages={1-4}, 
keywords={}, 
doi={}, 
ISSN={}, 
month={Sep.},}
@incollection{olivas2008methodology,
  title={Methodology to test and validate a {VHDL} inference engine through the {X}ilinx system generator},
  author={Olivas, Jos{\'e} {\'A} and Sep{\'u}lveda, Roberto and Montiel, Oscar and Castillo, Oscar},
  booktitle={Soft Computing for Hybrid Intelligent Systems},
  pages={325--331},
  year={2008},
  publisher={Springer}
}
@article{moreo2005experiences,
  title={Experiences on developing computer vision hardware algorithms using {X}ilinx system generator},
  author={Moreo, Ana Toledo and Lorente, Pedro Navarro and Valles, F Soto and Muro, Juan Suard{\'\i}az and Andres, Carlos Fernandez},
  journal={Microprocessors and Microsystems},
  volume={29},
  number={8-9},
  pages={411--419},
  year={2005},
  publisher={Elsevier}
}
@article{kwon2018electrocardiogram,
  title={Electrocardiogram Sampling Frequency Range Acceptable for Heart Rate Variability Analysis},
  author={Kwon, Ohhwan and Jeong, Jinwoo and Kim, Hyung Bin and Kwon, In Ho and Park, Song Yi and Kim, Ji Eun and Choi, Yuri},
  journal={Healthcare Informatics Research},
  volume={24},
  number={3},
  pages={198--206},
  doi={10.4258/hir.2018.24.3.198},
  year={2018}
}
@article{taddei1992european,
  title={The European {ST-T} database: standard for evaluating systems for the analysis of {ST-T} changes in ambulatory electrocardiography},
  author={Taddei, A and Distante, G and Emdin, M and Pisani, P and Moody, GB and Zeelenberg, C and Marchesi, C},
  journal={European heart journal},
  volume={13},
  number={9},
  pages={1164--1172},
  year={1992},
  doi={10.1093/oxfordjournals.eurheartj.a060332},
  publisher={Oxford University Press}
}
@inproceedings{behravan2015rate,
  title={Rate-adaptive compressed-sensing and sparsity variance of biomedical signals},
  author={Behravan, Vahid and Glover, Neil E and Farry, Rutger and Chiang, Patrick Y and Shoaib, Mohammed},
  booktitle={2015 IEEE 12th International Conference on Wearable and Implantable Body Sensor Networks (BSN)},
  pages={1--6},
  year={2015},
  doi={10.1109/BSN.2015.7299419},
  organization={IEEE}
}
@article{association2002cardiac,
  title={Cardiac monitors, heart rate meters, and alarms},
  author={{Association for the Advancement of Medical Instrumentation}},
  journal={American National Standard (ANSI/AAMI EC13: 2002) Arlington, VA},
  pages={1--87},
  doi={10.13026/C2WC7M},
  year={2002}
}
@article{johannesen2016late,
  title={Late sodium current block for drug-induced long QT syndrome: results from a prospective clinical trial},
  author={Johannesen, Lars and Vicente, Jose and Mason, Jay W and Erato, Cassandra and Sanabria, Carlos and Waite-Labott, Kristin and Hong, Mira and Lin, John and Guo, Ping and Mutlib, Abdul and others},
  journal={Clinical Pharmacology \& Therapeutics},
  volume={99},
  number={2},
  pages={214--223},
  year={2016},
  doi={10.1002/cpt.205},
  publisher={Wiley Online Library}
}
@article{zigel2000weighted,
  title={The weighted diagnostic distortion {(WDD)} measure for {ECG} signal compression},
  author={Zigel, Yaniv and Cohen, Arnon and Katz, Amos},
  journal={IEEE transactions on biomedical engineering},
  volume={47},
  number={11},
  pages={1422--1430},
  year={2000},
  doi={10.1109/TBME.2000.880093},
  publisher={IEEE}
}
@article{blanco2004ecg,
  title={{ECG} compression with retrieved quality guaranteed},
  author={Blanco-Velasco, M and Cruz-Roldan, F and Godino-Llorente, JI and Barner, KE},
  journal={Electronics Letters},
  volume={40},
  number={23},
  pages={1466--1467},
  year={2004},
  doi={10.1049/el:20046382},
  publisher={IET}
}
@article{moody2001impact,
  title={The impact of the {MIT-BIH} arrhythmia database},
  author={Moody, George B and Mark, Roger G},
  journal={IEEE Engineering in Medicine and Biology Magazine},
  volume={20},
  number={3},
  pages={45--50},
  year={2001},
  doi={10.1109/51.932724},
  publisher={IEEE}
}
@article{cox1968aztec,
  title={{AZTEC}, a preprocessing program for real-time {ECG} rhythm analysis},
  author={Cox, JR and Nolle, FM and Fozzard, HA and Oliver, GC},
  journal={IEEE Transactions on Biomedical Engineering},
  number={2},
  pages={128--129},
  year={1968},
  doi={10.1109/TBME.1968.4502549},
  publisher={IEEE}
}
@inproceedings{alam2008compression,
  title={Compression of {ECG} signal based on its deviation from a reference signal using discrete cosine transform},
  author={Alam, Mohammad Saiful and Rahim, Newaz Muhammad Syfur},
  booktitle={2008 International Conference on Electrical and Computer Engineering},
  pages={53--58},
  year={2008},
  doi={10.1109/ICECE.2008.4769172},
  organization={IEEE}
}
@article{ziran2017research,
  title={Research and improvement of {ECG} compression algorithm based on {EZW}},
  author={Ziran, PENG and Guojun, WANG and Jiang, Huabin and Shuangwu, MENG},
  journal={Computer methods and programs in biomedicine},
  volume={145},
  pages={157--166},
  year={2017},
  doi={10.1016/j.cmpb.2017.04.015},
  publisher={Elsevier}
}
@article{elgendi2018improving,
  title={Improving remote health monitoring: {A} low-complexity {ECG} compression approach},
  author={Elgendi, Mohamed and Al-Ali, Abdulla and Mohamed, Amr and Ward, Rabab},
  journal={Diagnostics},
  volume={8},
  number={1},
  pages={10},
  year={2018},
  doi={10.3390/diagnostics8010010},
  publisher={Multidisciplinary Digital Publishing Institute}
}
@article{wang2016ecg,
  title={{ECG} compression based on combining of {EMD} and wavelet transform},
  author={Wang, Xiaoxiao and Chen, Zhijian and Luo, Jiahui and Meng, Jianyi and Xu, Yin},
  journal={Electronics Letters},
  volume={52},
  number={19},
  pages={1588--1590},
  year={2016},
  doi={10.1049/el.2016.2174},
  publisher={IET}
}
@article{ma2015novel,
  title={A novel {ECG} data compression method using adaptive fourier decomposition with security guarantee in e-health applications},
  author={Ma, JiaLi and Zhang, TanTan and Dong, MingChui},
  journal={IEEE journal of biomedical and health informatics},
  volume={19},
  number={3},
  pages={986--994},
  year={2015},
  doi={10.1109/JBHI.2014.2357841},
  publisher={IEEE}
}
@inproceedings{lai2013efficient,
  title={An efficient {DCT-IV}-based {ECG} compression algorithm and its hardware accelerator design},
  author={Lai, Shin-Chi and Chien, Wei-Che and Lan, Chien-Sheng and Lee, Meng-Kun and Luo, Ching-Hisng and Lei, Sheau-Fang},
  booktitle={2013 IEEE International Symposium on Circuits and Systems (ISCAS2013)},
  pages={1296--1299},
  year={2013},
  doi={10.1109/ISCAS.2013.6572091},
  organization={IEEE}
}
@article{luo2016ecg,
  title={An {ECG} acquisition system prototype design with flexible {PDMS} dry electrodes and variable transform length {DCT-IV} based compression algorithm},
  author={Luo, Ching-Hsing and Ma, Wei-Jhe and Juang, Wen-Ho and Kuo, Shin-Hung and Chen, Chih-Yuan and Tai, Pei-Chen and Lai, Shin-Chi},
  journal={IEEE Sensors Journal},
  volume={16},
  number={23},
  pages={8244--8254},
  year={2016},
  doi={10.1109/JSEN.2016.2584648},
  publisher={IEEE}
}
@article{Re11multi,
  title={Multi-objective workflow scheduling with Deep-Q-network-based Multi-agent Reinforcement Learning},
  author={Wang, Yuandou and Liu, Hang and Zheng, Wanbo and Xia, Yunni and Li, Yawen and Chen, Peng and Guo, Kunyin and Xie, Hong},
  journal={IEEE Access},
  volume={7},
  pages={39974--39982},
  year={2019},
  publisher={IEEE}
}
@article{Re12quantitative,
  title={Quantitative assessment for self-tracking of acute stress based on triangulation principle in a wearable sensor system},
  author={Wu, Wanqing and Pirbhulal, Sandeep and Zhang, Heye and Mukhopadhyay, Subhas Chandra},
  journal={IEEE journal of biomedical and health informatics},
  volume={23},
  number={2},
  pages={703--713},
  year={2019},
  publisher={IEEE}
}
@article{Re13optimization,
  title={Optimization of signal quality over comfortability of textile electrodes for ECG monitoring in fog computing based medical applications},
  author={Wu, Wanqing and Pirbhulal, Sandeep and Sangaiah, Arun Kumar and Mukhopadhyay, Subhas Chandra and Li, Guanglin},
  journal={Future generation computer systems},
  volume={86},
  pages={515--526},
  year={2018},
  publisher={Elsevier}
}
@article{Re14assessment,
  title={Assessment of biofeedback training for emotion management through wearable textile physiological monitoring system},
  author={Wu, Wanqing and Zhang, Heye and Pirbhulal, Sandeep and Mukhopadhyay, Subhas Chandra and Zhang, Yuan-Ting},
  journal={IEEE Sensors Journal},
  volume={15},
  number={12},
  pages={7087--7095},
  year={2015},
  publisher={IEEE}
}
@article{Re15heartbeats,
  title={Heartbeats based biometric random binary sequences generation to secure wireless body sensor networks},
  author={Pirbhulal, Sandeep and Zhang, Heye and Wu, Wanqing and Mukhopadhyay, Subhas Chandra and Zhang, Yuan-Ting},
  journal={IEEE Transactions on Biomedical Engineering},
  volume={65},
  number={12},
  pages={2751--2759},
  year={2018},
  publisher={IEEE}
}
@article{Re16representing,
  title={Representing and retrieving video shots in human-centric brain imaging space},
  author={Han, Junwei and Ji, Xiang and Hu, Xintao and Zhu, Dajiang and Li, Kaiming and Jiang, Xi and Cui, Guangbin and Guo, Lei and Liu, Tianming},
  journal={IEEE Transactions on Image Processing},
  volume={22},
  number={7},
  pages={2723--2736},
  year={2013},
  publisher={IEEE}
}
@ARTICLE{Re21Supervised, 
author={S. {Zhao} and J. {Han} and J. {Lv} and X. {Jiang} and X. {Hu} and Y. {Zhao} and B. {Ge} and L. {Guo} and T. {Liu}}, 
journal={IEEE Transactions on Medical Imaging}, 
title={Supervised Dictionary Learning for Inferring Concurrent Brain Networks}, 
year={2015}, 
volume={34}, 
number={10}, 
pages={2036-2045}, 
keywords={biomedical MRI;brain;inference mechanisms;medical signal processing;supervised dictionary learning;concurrent brain networks inferring;task based fMRI scan;functional brain networks;predefined stimulus paradigm;general linear model;task evoked networks;task evoked brain responses;event evoked brain responses;sparse coding;task stimulus curves;human connectome project datasets;Dictionaries;Encoding;Sparse matrices;Brain modeling;Vectors;Image reconstruction;Task fMRI;group-wise;sparse;Algorithms;Brain;Connectome;Humans;Linear Models;Machine Learning;Magnetic Resonance Imaging;Nerve Net}, 
doi={10.1109/TMI.2015.2418734}, 
ISSN={0278-0062}, 
month={Oct}
}
@ARTICLE{Re22Learning, 
author={G. {Cheng} and P. {Zhou} and J. {Han}}, 
journal={IEEE Transactions on Geoscience and Remote Sensing}, 
title={Learning Rotation-Invariant Convolutional Neural Networks for Object Detection in VHR Optical Remote Sensing Images}, 
year={2016}, 
volume={54}, 
number={12}, 
pages={7405-7415}, 
keywords={image processing;learning (artificial intelligence);neural nets;object detection;remote sensing;multinomial logistic regression;rotation-invariant layer;nature scene image;deep learning algorithm;shallow-learning-based feature;machine learning;remote sensing image analysis;very-high-resolution optical remote sensing image;object detection;convolutional neural networks;learning rotation-invariant CNN model;Object detection;Feature extraction;Training;Remote sensing;Optical imaging;Optical sensors;Computer architecture;Convolutional neural networks (CNNs);machine learning;object detection;remote sensing images;rotation-invariant CNN (RICNN)}, 
doi={10.1109/TGRS.2016.2601622}, 
ISSN={0196-2892}, 
month={Dec}
}
@ARTICLE{Re23Object, 
author={J. {Han} and D. {Zhang} and G. {Cheng} and L. {Guo} and J. {Ren}}, 
journal={IEEE Transactions on Geoscience and Remote Sensing}, 
title={Object Detection in Optical Remote Sensing Images Based on Weakly Supervised Learning and High-Level Feature Learning}, 
year={2015}, 
volume={53}, 
number={6}, 
pages={3325-3337}, 
keywords={feature extraction;geophysical image processing;remote sensing;state-of-the-art supervised-learning-based object detection;Bayesian framework;intraclass compactness;WSL approach;deep Boltzmann machine;effective geospatial object detection framework;advanced remote sensing technology;contextual information;spatial information;high-level feature learning;weakly supervised learning;optical remote sensing images;object detection;Feature extraction;Training;Optical imaging;Object detection;Detectors;Optical sensors;Supervised learning;Bayesian framework;deep Boltzmann machine (DBM);object detection;weakly supervised learning (WSL);Bayesian framework;deep Boltzmann machine (DBM);object detection;weakly supervised learning (WSL)}, 
doi={10.1109/TGRS.2014.2374218}, 
ISSN={0196-2892}, 
month={June}
}
@Article{Re24Detection,
author="Zhang, Dingwen
and Han, Junwei
and Li, Chao
and Wang, Jingdong
and Li, Xuelong",
title="Detection of Co-salient Objects by Looking Deep and Wide",
journal="International Journal of Computer Vision",
year="2016",
month="Nov",
day="01",
volume="120",
number="2",
pages="215--232",
abstract="In this paper, we propose a unified co-salient object detection framework by introducing two novel insights: (1) looking deep to transfer higher-level representations by using the convolutional neural network with additional adaptive layers could better reflect the sematic properties of the co-salient objects; (2) looking wide to take advantage of the visually similar neighbors from other image groups could effectively suppress the influence of the common background regions. The wide and deep information are explored for the object proposal windows extracted in each image. The window-level co-saliency scores are calculated by integrating the intra-image contrast, the intra-group consistency, and the inter-group separability via a principled Bayesian formulation and are then converted to the superpixel-level co-saliency maps through a foreground region agreement strategy. Comprehensive experiments on two existing and one newly established datasets have demonstrated the consistent performance gain of the proposed approach.",
issn="1573-1405",
doi="10.1007/s11263-016-0907-4",
}
@ARTICLE{Re25Background, 
author={J. {Han} and D. {Zhang} and X. {Hu} and L. {Guo} and J. {Ren} and F. {Wu}}, 
journal={IEEE Transactions on Circuits and Systems for Video Technology}, 
title={Background Prior-Based Salient Object Detection via Deep Reconstruction Residual}, 
year={2015}, 
volume={25}, 
number={8}, 
pages={1309-1321}, 
keywords={feature extraction;image coding;image denoising;image reconstruction;learning (artificial intelligence);multimedia computing;object detection;background prior-based salient object detection;data representation;deep learning architectures;stacked denoising autoencoders;global contrast;local contrast;foreground salient regions;content-based multimedia applications;deep reconstruction residual;Feature extraction;Image reconstruction;Training;Noise reduction;Object detection;Encoding;Robustness;salient object detection;stacked denoising autoencoder;deep reconstruction residual;Background prior;deep reconstruction residual;salient object detection;stacked denoising autoencoder (SDAE)}, 
doi={10.1109/TCSVT.2014.2381471}, 
ISSN={1051-8215}, 
month={Aug}
}
@article{Lee2011,
author = {Lee, Sangjoon and Kim, Jungkuk and Lee, Myoungho},
doi = {10.1109/TBME.2011.2156794},
issn = {00189294},
journal = {IEEE Transactions on Biomedical Engineering},
keywords = {Biomedical signal processing,data compressing,data encryption,telemedicine},
number = {9},
pages = {2448--2455},
publisher = {IEEE},
title = {{A real-time ECG data compression and transmission algorithm for an e-health device}},
volume = {58},
year = {2011}
}
@article{Adamo2015,
author = {Adamo, Alessandro and Grossi, Giuliano and Lanzarotti, Raffaella and Lin, Jianyi},
doi = {10.1016/j.bspc.2014.09.002},
issn = {17468108},
journal = {Biomedical Signal Processing and Control},
keywords = {ECG compression,Fixed-point iteration scheme,Orthogonal projections,Sparsity recovery},
pages = {11--17},
publisher = {Elsevier Ltd},
title = {{ECG compression retaining the best natural basis k-coefficients via sparse decomposition}},
volume = {15},
year = {2015}
}
@article{chowdhury2019single,
  title={Single feed circularly polarized crescent-cut and extended corner square microstrip antennas for wireless biotelemetry},
  author={Chowdhury, Mehdi Hasan and Hossain, Quazi Delwar and Hossain, Md Azad and Cheung, Ray Chak Chung},
  journal={International Journal of Electrical and Computer Engineering},
  volume={9},
  number={3},
  pages={1902-1909},
  year={2019},
  publisher={IAES Institute of Advanced Engineering and Science}
}
@article{Li2011b,
author = {Li, Will X.Y. and Chan, Rosa H.M. and Zhang, Wei and Cheung, Ray C.C. and Song, Dong and Berger, Theodore W.},
doi = {10.1109/JETCAS.2011.2178733},
file = {:C$\backslash$:/Users/mhchowdhu2/Dropbox/Boxifier/00. Synced CityU/Courses/Year 1 Sem B/EE 8001/04. Ref/06112182.pdf:pdf},
issn = {21563357},
journal = {IEEE Journal on Emerging and Selected Topics in Circuits and Systems},
keywords = {Field programmable gate array (FPGA),IP library,generalized Laguerre-Volterra model,multiple-input multiple-output (MIMO) system,neuroscience},
number = {4},
pages = {489--501},
title = {{High-performance and scalable system architecture for the real-time estimation of generalized laguerre-volterra MIMO model from neural population spiking activity}},
volume = {1},
year = {2011}
}
@article{LiW.X.Y.2013RPoN,
address = {USA},
author = {Li, W X Y and Cheung, Ray C C and Chan, Rosa H M and {Dong Song}, Theodore W and Berger, Theodore W},
file = {:C$\backslash$:/Users/mhchowdhu2/Dropbox/Boxifier/00. Synced CityU/Courses/Year 1 Sem B/EE 8001/04. Ref/05. Prosthesis/Real-Time Prediction of Neuronal Population Spiking Activity Using FPGA.pdf:pdf},
issn = {1932-4545},
journal = {Biomedical Circuits and Systems, IEEE Transactions on},
keywords = {Bioengineering ; Components,Circuits,Devices and Systems},
number = {4},
pages = {489--498},
publisher = {IEEE},
title = {{Real-Time Prediction of Neuronal Population Spiking Activity Using FPGA}},
volume = {7},
year = {2013}
}
